# Supplementary material for: Impact of maternal and neonatal health initiatives on inequity in maternal health care utilization in Bangladesh
Source: PLoS One. 2017 Jul 25;12(7):e0181408. doi: 10.1371/journal.pone.0181408 (PMC5526556; doi:10.1371/journal.pone.0181408)
Supplement: S1 File — (DO) [file pone.0181408.s001.do]

/******************************
Data analysis for health inequity
Syntax by Mohammad Rifat Haider
Edited by Moinuddin
Date March 03, 2016
******************************/

cd "F:\Moinuddin\CCAH\Equity Paper unicef\Data"
//----------------------------

/*
use "F:\Shakil Bhai_MNCH_Jan 14 2015\Baseline\Baseline_Merged.dta", clear

append using "F:\Shakil Bhai_MNCH_Jan 14 2015\Endline Survey_16 Jan 2015.dta", ///
gen (study)
tab study, missing

label define study 0 "Baseline" 1 "Endline"
label values study study
tab study, missing  

save "F:\Shakil Bhai_MNCH_Jan 14 2015\Baseline\Unicef_Appended.dta", replace
*/
use "Baseline_Merged_1.dta", clear
append using "Endline Survey_16 Jan 2015_1.dta", gen(study)


use "Unicef_Appended.dta", clear

use "E:\Equity Paper UNFPA\Journal Submission\Revision\UNFPA_Appended.dta", clear
*Wealth Index
set more off
pca Electricity TV Mobile Land_Phone ///
Fridge Almirah Table Chair Bicycle ///
Motorcycle Cart Car Boat Rickshaw ///
Floor_earth Floor_wood Floor_bamboo ///
Floor_parquet Floor_tiles Floor_cement ///
Floor_other Roof_No Roof_Thatch ///
Roof_Wood Roof_Tin Roof_Tiles ///
Roof_Cement Roof_Shingles Roof_Other Wall_No ///
Wall_Cane Wall_Dirt Wall_Stone ///
Wall_Cardboard Wall_Tin ///
Wall_Cement Wall_Stone Wall_Brick ///
Wall_Shingles Wall_Other Homestead if study==1

predict wealth_index1
xtile wealth_quintile1=wealth_index1, n(5)
tab wealth_quintile1, missing

pca Electricity TV Mobile Land_Phone ///
Fridge Almirah Table Chair Bicycle ///
Motorcycle Cart Car Boat Rickshaw ///
Floor_earth Floor_wood Floor_bamboo ///
Floor_parquet Floor_tiles Floor_cement ///
Floor_other Roof_No Roof_Thatch ///
Roof_Wood Roof_Tin Roof_Tiles ///
Roof_Cement Roof_Shingles Roof_Other Wall_No ///
Wall_Cane Wall_Dirt Wall_Stone ///
Wall_Cardboard Wall_Tin ///
Wall_Cement Wall_Stone Wall_Brick ///
Wall_Shingles Wall_Other Homestead if study==0

predict wealth_index_s0 if study==0
xtile wealth_quintile_s0=wealth_index_s0 if study==0, n(5)
tab wealth_quintile_s0, missing

pca Electricity TV Mobile Land_Phone ///
Fridge Almirah Table Chair Bicycle ///
Motorcycle Cart Car Boat Rickshaw ///
Floor_earth Floor_wood Floor_bamboo ///
Floor_parquet Floor_tiles Floor_cement ///
Floor_other Roof_No Roof_Thatch ///
Roof_Wood Roof_Tin Roof_Tiles ///
Roof_Cement Roof_Shingles Roof_Other Wall_No ///
Wall_Cane Wall_Dirt Wall_Stone ///
Wall_Cardboard Wall_Tin ///
Wall_Cement Wall_Stone Wall_Brick ///
Wall_Shingles Wall_Other Homestead if study==1

predict wealth_index_s1 if study==1
xtile wealth_quintile_s1=wealth_index_s1 if study==1, n(5)
tab wealth_quintile_s1, missing

gen wealth_index01=.
replace wealth_index01=wealth_index_s1 if study==1
replace wealth_index01=wealth_index_s0 if study==0
tab wealth_index01

gen wealth_quintile01=.
replace wealth_quintile01=wealth_quintile_s1 if study==1
replace wealth_quintile01=wealth_quintile_s0 if study==0
tab wealth_quintile01

****
gen pnctr_2d=0
replace pnctr_2d=1 if pnc_days==1 & pnc_personnel==1

tab pnctr_2d study,col
tab pnctr_2d wealth_quintile1 if study==0,col
tab pnctr_2d wealth_quintile1 if study==1,col

tab obstreat_q wealth_quintile1 if study==0,col
tab obstreat_q wealth_quintile1 if study==1,col

*Obstetric Complication treated in Formal Health facility: Syntax by MM
use "Baseline_Merged.dta",clear
gen comp_anytm=0
for var q601a1-q601k2: replace comp_any=1 if X==1

gen obstreat_q=0 if comp_anytm==1
replace obstreat_q=1 if inlist(q607, 21, 22, 23, 24, 25, 28, 32, 41, 42, 43)
tab obstreat_q
///see Endline do///

*Concentration Index
*ANC 4 Times
concindc anc_four if study==0, w (wealth_index01)
concindc anc_four if study==1, w (wealth_index01)
glcurve anc_four, glvar(yord) pvar(rank) sortvar(wealth_index1) replace ///
by(study) split lorenz plot(function equality = x) saving(anc4, replace) ytitle("ANC 4+")

ttesti 13206 0.19214549 1.08084835 7177 0.12061745 0.808743207
ttesti 13206 0.20708517 1.112490845 7177 0.12242163 0.831026366

***Corrected for bounded variable (Wagstaff)
conindex anc_four, rankvar(wealth_index01) wag bounded limits(0 1) compare(study)
ttesti 13206 0.259 0.0121 7177 0.183776 0.014386 //p-value==0.0001


*ANC Trained Provider
concindc personnel if study==0, w (wealth_index1)
concindc personnel if study==1, w (wealth_index1)
glcurve personnel, glvar(yord) pvar(rank) sortvar(wealth_index1) replace ///
by(study) split lorenz plot(function equality = x) saving(anctr, replace)  ytitle("ANC by MTP")

ttesti 13206 0.15248506 0.517098249 7177 0.1001787 0.44284125
ttesti 13206 0.15820257 0.526984589 7177 0.10785846 0.451203682

***Corrected for bounded variable
conindex personnel, rankvar(wealth_index01) wag bounded limits(0 1) compare(study)
ttesti 13206 0.33661316 .00963349 7177 .27244067 .01361108 //p-value==0.0001


*Obstetric Complication treated in Formal Health facility
concindc obstreat_q if study==0, w (wealth_index1)
concindc obstreat_q if study==1, w (wealth_index1)
glcurve obstreat_q, glvar(yord) pvar(rank) sortvar(wealth_index1) replace ///
by(study) split lorenz plot(function equality = x) saving(cscfac,replace)  ytitle("Trained obs care")

ttesti 6651 0.19602050 .68639722 2404 0.11629332 .49228686   //Corrected 

***Corrected for bounded variable
conindex obstreat, rankvar(wealth_index2) wag bounded limits(0 1) compare(study)
ttesti 6651 .32547058 .01387592  2404 .28006953 .02310459 // p-value=0.0921


*Delivery Personnel
recode q501b (1/4=1) (5/6=1) (7=1) (8/11=0) (77=0) (88=0), gen (del_personnel1)
la values del_personnel1 personnel
tab del_personnel1 if study==1, mi

replace del_personnel1=1 if q701v01=="A" | q701v02=="B" | q701v03=="C" | ///
q701v04=="D" | q701v05=="E" | q701v06=="F" | q701v07=="G" 
replace del_personnel1=0 if (q701v08=="H" | q701v09=="I" | q701v10=="J" | q701v11=="K" | ///
q701v12=="L" | q701v13=="X" | q701v14=="Y") & del_personnel1==.
la values del_personnel1 personnel
tab del_personnel1 if study==0, mi


concindc del_personnel if study==0, w (wealth_index1)
concindc del_personnel if study==1, w (wealth_index1)
glcurve del_personnel, glvar(yord) pvar(rank) sortvar(wealth_index1) replace ///
by(study) split lorenz plot(function equality = x) saving(sba, replace) ytitle("Delivery by SBA")

ttesti 13206 0.35266722 1.282619104 7177 0.22979332 0.766899699
ttesti 13206 0.35266722 1.282619104 7177 0.22979332 0.766899699

***Corrected for bounded variable
conindex del_personnel, rankvar(wealth_index01) wag bounded limits(0 1) compare(study)
ttesti 13206 0.39611788 0.0122363 6686 0.3699357 0.01375153 //p-value==0.1549
tab del_personnel study, chi col


*Institutional delivery
concindc inst_del if study==0, w (wealth_index1)
concindc inst_del if study==1, w (wealth_index1)
glcurve inst_del, glvar(yord) pvar(rank) sortvar(wealth_index1) replace ///
by(study) split lorenz plot(function equality = x) saving(facdel, replace) ytitle("Facility delivery")

ttesti 13206 0.30735835 1.126257945 7177 0.20891078 0.704983303
ttesti 13206 0.37153562 1.311431185 7177 0.24556315 0.79120421

***Corrected for bounded variable
conindex inst_del, rankvar(wealth_index2) wag bounded limits(0 1) compare(study)
ttesti 13205 .43520146 .01361779 6686 .37585421 .01411816 


tab inst_del study, chi col
glcurve inst_del, glvar(yord) pvar(rank) sortvar(wealth_index2) replace ///
by(study) split lorenz plot(function equality = x) saving(facdel, replace) ytitle("Facility delivery")

*PNC
concindc pnc if study==0, w (wealth_index1)
concindc pnc if study==1, w (wealth_index1)
glcurve pnc, glvar(yord) pvar(rank) sortvar(wealth_index1) replace ///
by(study) split lorenz plot(function equality = x)

*PNC within 2 days
concindc pnc_days if study==0, w (wealth_index1)
concindc pnc_days if study==1, w (wealth_index1)
glcurve pnc_days, glvar(yord) pvar(rank) sortvar(wealth_index1) replace ///
by(study) split lorenz plot(function equality = x)

***Corrected for bounded variable
conindex pnc_days, rankvar(wealth_index2) wag bounded limits(0 1) compare(study)

*PNC by trained personnel
concindc pnc_personnel if study==0, w (wealth_index1)
concindc pnc_personnel if study==1, w (wealth_index1)
glcurve pnc_personnel, glvar(yord) pvar(rank) sortvar(wealth_index1) replace ///
by(study) split lorenz plot(function equality = x)

***Corrected for bounded variable
conindex pnctr_2d, rankvar(wealth_index2) wag bounded limits(0 1) compare(study)
ttesti 13206 0.41902833 .012468  7177 0.33240429  .0141371
**p-value==0.000

concindc pnctr_2d if study==0, w (wealth_index1)
concindc pnctr_2d if study==1, w (wealth_index1)

ttesti 13206 0.34398542 1.1734855 7177 0.22770939 .82794181

glcurve pnctr_2d, glvar(yord) pvar(rank) sortvar(wealth_index1) replace ///
by(study) split lorenz plot(function equality = x) saving(pnc, replace) ytitle("PNC by MTP within 48hr")

//Combining graphs
grc1leg anctr.gph anc4.gph sba.gph facdel.gph pnc.gph cscfac.gph, col(3) iscale(0.5) ycom xcom  imargin(small) legendfrom(anctr.gph)

***Age Category
recode age (12/19=1) (20/29=2) (30/49=3), gen (age_cat)
label define age_cat 1"12-19 Years" 2"20-29 Years" 3"30-49 Years"
label values age_cat age_cat
tab age_cat, miss

tab age_cat study, col chi2
tab age_cat study,chi2

****Education
recode edu (0=0) (1/5=1) (6/10=2) (11/18=3), gen (edu_cat)
label define edu_cat 0"None" 1"Primary" 2"Secondary" 3"Higher"
label values edu_cat edu_cat 
tab edu_cat, miss

tab edu_cat study, col chi2 

***Birth Order
*Birth Order Category
recode birth (1=1) (2=2) (3=3) (4/14=4), gen (birth_order)
label define bord 1"First" 2"Second" 3"Third" 4"Fourth/Higher"
label values birth_order bord
tab birth_order, missing

tab birth_order study, col chi2

**Division
gen district=.
replace district=1 if dist==2 | dist==39
replace district=2 if dist==5 | dist==58
replace district=3 if dist==3 | dist==65
replace district=4 if dist==4 | dist==94
label define district 1"Jamalpur" 2"Moulvibazar" 3"Narail" 4"Thakurgaon"
label values district district
tab district study, col chi2

*Residence
tab location study, col chi2
**Wealth Index

tab wealth_quintile1 study, col chi2 

**Household Size
recode hhsize (1/5=0 "0-5 Members") (6/max=1 "6 or More"), gen (re_hh)
tab re_hh study, col chi2

***Outcome Indicators
tab anc_four study, col chi2
tab personnel study, col chi2
tab obs_complication study, col chi2
tab inst_del study, col chi2
tab del_personnel study, col chi2
tab pnctr_2d study, col chi2


***Outcome Indicators (Wealth Quintile)
tab anc_four wealth_quintile1 if study==0, col
tab personnel wealth_quintile1 if study==0, col
tab obs_complication wealth_quintile1 if study==0, col
tab del_personnel wealth_quintile1 if study==0, col
tab inst_del wealth_quintile1 if study==0, col
tab pnctr_2d wealth_quintile1 if study==0, col

tab anc_four wealth_quintile1 if study==1, col
tab personnel wealth_quintile1 if study==1, col
tab obs_complication wealth_quintile1 if study==1, col
tab del_personnel wealth_quintile1 if study==1, col
tab inst_del wealth_quintile1 if study==1, col
tab pnctr_2d wealth_quintile1 if study==1, col
