# Supplementary material for: Impact of maternal and neonatal health initiatives on inequity in maternal health care utilization in Bangladesh
Source: PLoS One. 2017 Jul 25;12(7):e0181408. doi: 10.1371/journal.pone.0181408 (PMC5526556; doi:10.1371/journal.pone.0181408)
Supplement: S2 File — (ZIP) [file pone.0181408.s002.zip]

Archive with 1 entries (1 files):
- UNFPA_Append.dta
